# Supplementary material for: Surgical Procedures Used in the Treatment of Postoperative Acute Pancreatitis Grade C After Pancreatoduodenectomy—A Narrative Review
Source: Medicina (Kaunas). 2026 Jul 11;62(7):1337. doi: 10.3390/medicina62071337 (PMC13413669; doi:10.3390/medicina62071337)
Supplement: Supplementary file 1 [file medicina-62-01337-s001.zip]

Archive with 1 entries (1 files):
- medicina-4351475-supplementary.pdf
